# Supplementary material for: Myofilament-based physiological regulatory compensation preserves diastolic function in failing hearts with severe Ca2+ handling deficits
Source: JCI Insight. 2024 Feb 8;9(6):e163334. doi: 10.1172/jci.insight.163334 (PMC11063947; doi:10.1172/jci.insight.163334)
Supplement: Supporting data values [file jciinsight-9-163334-s180.xlsx]

## Sheet: Fig 1C
FL/FL	FL/FL + DOB	KO	KO + DOB
26.439	2.409	75.427	15.385
7.718	0.765	68.839	17.313
20.75	1.133	53.703	10.176
28.392	0.951	69.517	13.807
8.881	0.657	64.278	13.885
		55.045	12.984

## Sheet: Fig 1D
FL	KO
0.058645	0.097658
0.065829	0.127018
0.091893	0.128812
0.108841	0.109722
0.071982	0.108596
0.080795	0.123297

## Sheet: FIg 2D
4wk FL/FL Baseline							4wk KO Baseline							4wk FL/FL 5uM CPA							4wk KO 5uM CPA
32.6	29.89	26.03	31.61	32.65	26.43		47.58	45.89	46.75	46.1	46.39	47.26	48.02	43.09	42.19	38.39	43.86	42.02	42.02		49.08	48.12	48.18	47.67	49.27	49.6	48.11
30.62	31.11	27.5	30	28.38	26.35		42.19	40.09	40.14	38.7	40	41.2	40.05	38.55	38.25	37.5	39.19	37.61	35.59		42.03	42.27	41.31	40.83	42.93	43.23	40.52
28.9	27.78	26.67	28.46	28.69	26.36		37.25	36.77	36.06	34.79	35.42	37.2	35.97	33.53	34.31	33.67	34.76	34.25	34.48		37.38	37.78	36.94	35.65	37.24	38.06	36.88
26.11	25	25	27.5	27.17	25		32.24	30.97	31.64	32.5	32.19	33.81	31.79	32.27	32.08	31.58	29.56	32.21	32.02		34.03	34.92	32.5	32.5	32.04	35.27	31.41
24.46	23.96	24	25.38	25	23.85		28.75	29.9	28.43	28.01	28.42	29.6	29.05	28.36	28.27	28.58	28.55	28.22	29.13		29	29.33	29.42	29.62	29.32	29.66	29
23.59	23.23	22.38	23.53	23.33	22.63		26.59	26.42	26.19	25.56	25.92	26.96	26.23	25.17	25.28	26	25.71	25.76	26.32		26.67	27.87	25.48	26.47	25.17	27.46	25.78

## Sheet: Fig 2E
4wk FL/FL	4wk KO
-60.1065	-1.67494
-91.6197	-15.5657
-100.07	-5.99751
-64.4779	-14.9851
-77.6186	-4.94094
-102.161	-0.44865
	-0.3647

## Sheet: Fig 2F
4wk FL/FL	4wk KO
0.570893	0.0577334
0.646706	0.381351
0.680727	0.221367
0.59423	0.359143
0.613575	0.193555
0.708984	0.0251285
	0.0133527

## Sheet: Fig 2G
FL Baseline	KO Baseline	FL CPA	KO CPA
59.27	82.14	77.8	85.26
55.87	81.06	77.29	85.26
48.91	81.71	71.07	83.63
58.19	78.96	78.97	81.42
60.35	79.68	76.54	83.2
49.53	80.71	75.47	82.75
0	84.04		84.42

## Sheet: Fig 3B
	FL/FL		4wk KO
2	90.0861	78.5204	8.8484	10.0865	10.6016	5.8376	11.0392	7.7839
4.5	111.208	110.297	21.2371	25.185	40.8689	22.852	22.5894	19.6353

## Sheet: Fig 3C
	FL/FL		4wk KO
2 mM	8.3862	7.2152	7.1028	8.4499	11.8765	18.4397	17.0568	11.7085
4.5 mM	6.4796	6.1841	22.4526	11.0564	15.8689	20.2696	27.7077	22.1988

## Sheet: Fig 4C
	4-5wk FL								4-5wk KO								4-5wk FL + ISO								4-5wk KO + ISO
7	5.34376	0.724578	5.44188	5.10374	4.083	-1.68102	6.72499	0.786167	1.16858	-2.69	4.22377	3.0384	3.4671	0.475001	0.753043		6.94559	0.910251	4.65541	5.54302	0.381309	4.84622	-1.12309	-0.797036	-1.04598	-3.61685	-1.36281	2.27759	2.44545	2.74887	-0.197246
8	5.32791	1.09089	6.76657	5.56566	3.28415	7.90514	5.53698	3.49773	5.92937	0.478434	3.24883	3.47487	4.64535	0.822396	1.08385		6.50308	1.19555	5.41622	2.39715	-0.845944	4.18444	-1.23541	-0.499441	0.586908	-1.95787	-1.0697	2.5795	1.32235	3.641	-0.282068
9	6.61836	2.61624	8.69614	5.42829	3.97069	7.64792	5.2547	3.32903	10.9567	5.109	2.88713	6.45469	8.39216	3.15795	1.78246		6.80546	2.33978	6.53026	3.63738	-0.836887	5.3338	-0.615891	-0.39593	4.72735	0.718108	0.469768	3.83845	1.93824	4.04677	-0.0916378
10	8.60601	4.86473	10.9761	5.75781	4.93644	8.38518	5.20049	3.63295	17.7141	10.0756	3.85616	11.3007	15.2501	7.15939	4.28247		7.90333	3.88943	8.11527	4.28795	-0.284397	6.50177	0.307945	1.0858	8.59148	4.155	1.83471	5.36912	3.56854	4.58144	1.06212
11	11.3632	7.40579	12.927	6.32453	6.02684	9.98727	5.20451	4.30444	23.2005	14.9024	6.64933	20.3286	20.7511	12.061	8.18773		9.6968	5.72618	9.92068	3.7829	0.675669	6.68081	0.869493	1.36764	11.8521	7.84084	2.39908	7.08094	7.06765	5.07476	2.43364
12	14.2858	10.1413	15.1521	7.45862	8.05072	11.5244	5.63359	4.42395	27.3485	19.0876	10.6384	26.2094	26.2729	18.2971	13.0699		11.7363	8.36887	11.8106	4.03265	1.78367	8.5298	0.738163	2.06375	16.1307	13.3377	3.25405	9.2524	12.4325	5.85097	3.58416

## Sheet: Fig 4D
FL	KO	FL + ISO	KO + ISO
14.2858	27.3485	11.7363	16.1307
10.1413	19.0876	8.36887	13.3377
15.1521	10.6384	11.8106	3.25405
7.45862	26.2094	4.03265	9.2524
8.05072	26.2729	1.78367	12.4325
11.5244	18.2971	8.5298	5.85097
5.63359	13.0699	0.738163	3.58416
4.42395		2.06375

[truncated: 19 more sheets: Fig 4E, Fig 5 C, Fig 5D, Fig 5 E, Fig 5 F, Fig 6, S1A, S1B, S1C, S1D, S1E, S2A, S2B, S2C, S2D, S3A, S3B, S4A, S4B]
